# Supplementary material for: D-Mannoside FimH Inhibitors as Non-Antibiotic Alternatives for Uropathogenic Escherichia coli
Source: Antibiotics (Basel). 2021 Sep 4;10(9):1072. doi: 10.3390/antibiotics10091072 (PMC8465801; doi:10.3390/antibiotics10091072)
Supplement: Supplementary file 1 [file antibiotics-10-01072-s001.zip]

Archive with 1 entries (1 files):
- antibiotics-1309867-supplementary.pdf
